# Supplementary material for: Effect of Combined Levothyroxine (L-T4) and 3-Iodothyronamine (T1AM) Supplementation on Memory and Adult Hippocampal Neurogenesis in a Mouse Model of Hypothyroidism
Source: Int J Mol Sci. 2023 Sep 8;24(18):13845. doi: 10.3390/ijms241813845 (PMC10530993; doi:10.3390/ijms241813845)
Supplement: Supplementary file 1 [file ijms-24-13845-s001.zip]

Archive with 1 entries (1 files):
- ijms-2550442-supplementary.pdf
